# Supplementary material for: A study on the spatial distribution of life expectancy and its air pollution factors in China based on geographically weighted regression
Source: Front Public Health. 2025 Apr 28;13:1565744. doi: 10.3389/fpubh.2025.1565744 (PMC12068413; doi:10.3389/fpubh.2025.1565744)
Supplement: Supplementary file 1 [file Data_Sheet_1.xls]

## Sheet: Sheet1
Region	Life expectacy	PM2.5	SO2	NO2	PM10
Beijing	82.49	38	4	29	56
Tianjin	81.3	48	8	39	68
Hebei	77.75	44.8	13	34	79
Shanxi	77.91	44	19	35	83
Inner Mongolia	77.56	27	14	21	53
Liaoning	78.68	38	16	27	64
Jilin	78.41	31	12	22	52
Heilongjiang	78.25	28	11	18	46
Shanghai	82.55	32	6	37	41
Jiangsu	79.32	38	8	30	59
Zhejiang	80.19	25	6	29	45
Anhui	77.96	39	8	29	61
Fujian	78.49	18	6	13	34
Jiangxi	77.64	30	13	22	51
Shandong	79.18	46	12	32	80
Henan	77.6	52	10	30	83
Hubei	78	35	8	22	57
Hunan	77.88	35	8	21	50
Guangdong	79.31	22	8	21	38
Guangxi	78.06	26	10	18	45
Hainan	79.05	13	5	7	25
Chongqing	78.56	33	8	39	53
Sichuan	77.79	31	8	25	49
Guizhou	75.2	22	10	15	33
Yunnan	74.02	21	8	15	33
Tibet	72.19	10	7	11	23
Shaanxi	77.8	43	10	31	72
Gansu	75.64	26	12	24	56
Qinghai	73.96	21	13	19	42
Ningxia	76.58	33	15	28	65
Xinjiang	75.65	47	8	24	121
